# Supplementary material for: Hydroperoxyl Radical Scavenging Activity of Bromophenols from Marine Red Alga Polysiphonia urceolata: Mechanistic Insights, Kinetic Analysis, and Influence of Physiological Media
Source: Molecules. 2025 Apr 10;30(8):1697. doi: 10.3390/molecules30081697 (PMC12029166; doi:10.3390/molecules30081697)
Supplement: Supplementary file 1 [file molecules-30-01697-s001.zip]

Archive with 1 entries (1 files):
- molecules-3555408-supplementary.pdf
